# Supplementary material for: Malalcahuello ocaresi gen. & sp. n. (Elateridae, Campyloxeninae)
Source: Zookeys. 2015 Jun 15;(508):1–13. doi: 10.3897/zookeys.508.8926 (PMC4492203; doi:10.3897/zookeys.508.8926)
Supplement: XML Treatment for Malalcahuello [file zookeys.508.8926-treatment1.xml]

<!DOCTYPE tp:taxon-treatment
  PUBLIC "-//TaxonX//DTD Taxonomic Treatment Publishing DTD v0 20100105//EN" "tax-treatment-NSO.dtd">
<tp:taxon-treatment xmlns:tp="http://www.plazi.org/taxpub"><tp:treatment-meta><kwd-group><label>Taxon classification</label><kwd><named-content content-type="kingdom">Animalia</named-content></kwd><kwd><named-content content-type="order">Coleoptera</named-content></kwd><kwd><named-content content-type="family">Elateridae</named-content></kwd></kwd-group><mixed-citation publication-type="journal"><person-group><name><surname>Arias-Bohart</surname><given-names>Elizabeth T.</given-names></name></person-group><article-title><italic><tp:taxon-name><tp:taxon-name-part taxon-name-part-type="genus">Malalcahuello</tp:taxon-name-part> <tp:taxon-name-part taxon-name-part-type="species">ocaresi</tp:taxon-name-part></tp:taxon-name></italic> gen. &amp; sp. n. (<tp:taxon-name><tp:taxon-name-part taxon-name-part-type="family">Elateridae</tp:taxon-name-part></tp:taxon-name>, <tp:taxon-name><tp:taxon-name-part taxon-name-part-type="subfamily">Campyloxeninae</tp:taxon-name-part></tp:taxon-name>)</article-title><source>Zookeys</source><day>15</day><month>6</month><year>2015</year><volume>2015</volume><issue>508</issue><fpage>1</fpage><lpage>13</lpage><pub-id pub-id-type="doi">10.3897/zookeys.508.8926</pub-id></mixed-citation></tp:treatment-meta><tp:nomenclature><tp:taxon-name>
                        <tp:taxon-name-part taxon-name-part-type="genus">Malalcahuello</tp:taxon-name-part>
                        <object-id xmlns:xlink="http://www.w3.org/1999/xlink" content-type="zoobank" xlink:type="simple">http://zoobank.org/E87CF381-6C94-49F2-AFB4-832AF2EF264B</object-id>
                    </tp:taxon-name><tp:taxon-status xmlns:xlink="http://www.w3.org/1999/xlink" xlink:type="simple">gen. n.</tp:taxon-status></tp:nomenclature><tp:treatment-sec sec-type="Type species"><title>Type species.</title><p><italic><tp:taxon-name><tp:taxon-name-part taxon-name-part-type="genus">Malalcahuello</tp:taxon-name-part> <tp:taxon-name-part taxon-name-part-type="species">ocaresi</tp:taxon-name-part></tp:taxon-name></italic> sp. n., here designated.</p><!--PageBreak--></tp:treatment-sec><tp:treatment-sec sec-type="Etymology"><title>Etymology.</title><p>The generic name Malalcahuello (gender masculine) is derived from the type locality of origin of the genus, Malalcahuello, in southern Chile. The word Malalcahuello derives from Mapudungun language <italic>malal</italic> = barnyard and <italic>kahuellu</italic> horse (<xref ref-type="bibr" rid="B24">Musigraf 2003</xref>).</p></tp:treatment-sec><tp:treatment-sec sec-type="Diagnosis"><title>Diagnosis.</title><p>This genus differs from all other elaterid genera by the following combination of characters: strongly serrate antennae from antennomere 3 onwards, antennomere 2 very small, length about 0.4 times as long as antennomere 3; pronotum 0.76–0.99 as long as wide, convex, without deep impressions basally, lacking bioluminescent organs; stout, and protruding posterior angles with apex truncate; mesocoxal distance about 0.16 times mesocoxal cavity; wing venation with R cell elongate 4.2 times its width and wedge cell length 4 times its maximum width.</p></tp:treatment-sec><tp:treatment-sec sec-type="Description"><title>Description.</title><p>Body about 3.27–3.87 times as long as wide; pronotal sides slightly sinuated, narrower than elytral sides. Elytral maximum width at posterior third; elytral apices softly rounded, not meeting at mid-line. Dorsal vestiture short, spare, fine, with some erect and decumbent short, well distributed hairs (Fig. <xref ref-type="fig" rid="F1">1</xref>).</p><fig id="F1" position="float" orientation="portrait"><label>Figures 1–4.</label><caption><p><bold>1–2</bold> Adult <italic><tp:taxon-name><tp:taxon-name-part taxon-name-part-type="genus">Malalcahuello</tp:taxon-name-part> <tp:taxon-name-part taxon-name-part-type="species">ocaresi</tp:taxon-name-part></tp:taxon-name></italic> sp. n.: male (<bold>1</bold>), female (<bold>2</bold>) <bold>3–4</bold> Adult of <italic><tp:taxon-name><tp:taxon-name-part taxon-name-part-type="genus">Campyloxenus</tp:taxon-name-part> <tp:taxon-name-part taxon-name-part-type="species">pyrothorax</tp:taxon-name-part></tp:taxon-name></italic>: male illustration by Nancy Arias Tobar (<bold>3</bold>), female (<bold>4</bold>).</p></caption><graphic xmlns:xlink="http://www.w3.org/1999/xlink" xlink:href="zookeys-508-001-g001.jpg" position="float" orientation="portrait" xlink:type="simple" id="oo_45095.jpg"/></fig><p>Head slightly declined at base, transverse, ratio of median length to greatest postocular width 0.30–0.42. Eyes medium size, protuberant in both sexes, facetted, without interfacetal hairs. Supra-antennal ridges raised above, each antennal fossa with deep curved invagination between antennal insertion and eye; short (Fig. <xref ref-type="fig" rid="F2">5</xref>). Frontoclypeal region completely carinate, produced forward, not concealing clypeus; frontoclypeal carina rugulose; clypeus length about 4.8 times its width. Labrum elongate, sclerotized, sinuate basally.</p><fig id="F2" position="float" orientation="portrait"><label>Figures 5–8.</label><caption><p><bold>5–6</bold> SEM illustration of frontal head of: <italic><tp:taxon-name><tp:taxon-name-part taxon-name-part-type="genus">Malalcahuello</tp:taxon-name-part> <tp:taxon-name-part taxon-name-part-type="species">ocaresi</tp:taxon-name-part></tp:taxon-name></italic> (<bold>5</bold>), <italic><tp:taxon-name><tp:taxon-name-part taxon-name-part-type="genus">Campyloxenus</tp:taxon-name-part> <tp:taxon-name-part taxon-name-part-type="species">pyrothorax</tp:taxon-name-part></tp:taxon-name></italic> (<bold>6</bold>) <bold>7–8</bold> SEM illustration of mesoventral cavity of, <italic><tp:taxon-name><tp:taxon-name-part taxon-name-part-type="genus">Malalcahuello</tp:taxon-name-part> <tp:taxon-name-part taxon-name-part-type="species">ocaresi</tp:taxon-name-part></tp:taxon-name></italic> (<bold>7</bold>), <italic><tp:taxon-name><tp:taxon-name-part taxon-name-part-type="genus">Campyloxenus</tp:taxon-name-part> <tp:taxon-name-part taxon-name-part-type="species">pyrothorax</tp:taxon-name-part></tp:taxon-name></italic> (<bold>8</bold>). Scale bar = 0.5 mm.</p></caption><graphic xmlns:xlink="http://www.w3.org/1999/xlink" xlink:href="zookeys-508-001-g002.jpg" position="float" orientation="portrait" xlink:type="simple" id="oo_45096.jpg"/></fig><p>Antennae in male surpassing posterior angles, antennomeres 3-10 strongly serrate, antennomere 11 elongate, longer than preceding ones; all antennomeres clothed with short, semi-decumbent goldish hairs and few erect, goldish long hairs. Female antennae shorter than male antennae (Fig. <xref ref-type="fig" rid="F1">2</xref>).</p><p>Prothorax subquadrate, sides slightly sinuated, carinate and emarginate, visible for their entire lengths from above; posterior angles stout, protruding, with apex truncate and produced posterolaterally embracing humeral area; posterior edge without scutellar notch; disc finely punctate, clothed with gold sinuated vestiture; prosternum strongly combed, with deep punctures; notosternal suture complete, strongly sinuated, open at anterior end, curved at posterior end; prosternum puncticulate, with semi-erect, sparce hairs; prosternal process slightly narrower near base, then gradually expanded posteriorly, following procoxae in lateral view, extending well behind procoxae. Hypomeron simple, depressed medially, with deep punctures. Procoxae subglobular (Fig. <xref ref-type="fig" rid="F4">17</xref>).</p><p>Scutellum not elevated, flat, anteriorly simple, posteriorly rounded, notched on the sides, all borders well defined, tongue-shaped. Elytra about 2.81–2.54 times as long at midline as greatest width and 4.43–5.02 times as long as pronotum; anterior edge carinate; humeri well developed; parallel-sided at anterior third, gradually enlarging towards posterior third, converging posteriorly, apices rounded, not meeting and central midline. Disc with 10 defined puncture rows.</p><p>Mesoventrite on same plane as metaventrite; mesocoxae projecting, mesocoxal cavities narrowly separated, open laterally to mesepisternum; mesocoxal distance 0.25 <!--PageBreak-->times mesocoxal diameter; mesosternal posterior region excavated and 0.23 times mesocoxal diameter length (Fig. <xref ref-type="fig" rid="F2">7</xref>); metacoxae obliquely oriented, with plates extending narrowing towards body side; posterior region of mesosternite length 0.35 times as mesocoxal diameter length.</p><p>Hind wing about 2.63–2.66 times as long as wide; apical field about 0.6 times as long as total wing length, with 2 pigmented oblique linear sclerites; radial cell well developed, elongate, length 4.1 times as long as wide, with inner posterobasal angle acute; cross-vein r3 long, length about 2.2 times length of radial cell, horizontal and arising away from r4, which is slightly straight and complete; base of RP very long, extending to wing base; R-M loop forming narrowly acute angle; medial spur arise and then straight; medial field with five free veins; MP3+4 branching in 2 long veins; wedge cell length about 2.8 times its width (Fig. <xref ref-type="fig" rid="F3">9</xref>).</p><fig id="F3" position="float" orientation="portrait"><label>Figures 9–16.</label><caption><p><bold>9–10</bold> Wing venation illustration of <italic><tp:taxon-name><tp:taxon-name-part taxon-name-part-type="genus">Malalcahuello</tp:taxon-name-part> <tp:taxon-name-part taxon-name-part-type="species">ocaresi</tp:taxon-name-part></tp:taxon-name></italic> (<bold>9</bold>), <italic><tp:taxon-name><tp:taxon-name-part taxon-name-part-type="genus">Campyloxenus</tp:taxon-name-part> <tp:taxon-name-part taxon-name-part-type="species">pyrothorax</tp:taxon-name-part></tp:taxon-name></italic> (<bold>10</bold>) <bold>11–13</bold> Female genitalia <italic><tp:taxon-name><tp:taxon-name-part taxon-name-part-type="genus">Malalcahuello</tp:taxon-name-part> <tp:taxon-name-part taxon-name-part-type="species">ocaresi</tp:taxon-name-part></tp:taxon-name></italic> <bold>14–16</bold> Female genitalia <italic><tp:taxon-name><tp:taxon-name-part taxon-name-part-type="genus">Campyloxenus</tp:taxon-name-part> <tp:taxon-name-part taxon-name-part-type="species">pyrothorax</tp:taxon-name-part></tp:taxon-name></italic>. Scale bar = 0.5 mm. (<bold>11–16</bold>); 1 mm (<bold>9–10</bold>).</p></caption><graphic xmlns:xlink="http://www.w3.org/1999/xlink" xlink:href="zookeys-508-001-g003.jpg" position="float" orientation="portrait" xlink:type="simple" id="oo_45097.jpg"/></fig><p>Tarsomeres 1–3 elongate, tarsomere 4 smaller than precedents; pretarsal claws simple; empodium short, not extending between claws; tarsomeres 2, 3 and 4 lobate (Fig. <xref ref-type="fig" rid="F4">18</xref>).</p><fig id="F4" position="float" orientation="portrait"><label>Figure 17–19.</label><caption><p>17 Ventral view of <italic><tp:taxon-name><tp:taxon-name-part taxon-name-part-type="genus">Malalcahuello</tp:taxon-name-part> <tp:taxon-name-part taxon-name-part-type="species">ocaresi</tp:taxon-name-part></tp:taxon-name></italic>. <bold>18–19</bold> SEM illustration of tarsomeres of: <italic><tp:taxon-name><tp:taxon-name-part taxon-name-part-type="genus">Malalcahuello</tp:taxon-name-part> <tp:taxon-name-part taxon-name-part-type="species">ocaresi</tp:taxon-name-part></tp:taxon-name></italic> (<bold>18</bold>), <italic><tp:taxon-name><tp:taxon-name-part taxon-name-part-type="genus">Campyloxenus</tp:taxon-name-part> <tp:taxon-name-part taxon-name-part-type="species">pyrothorax</tp:taxon-name-part></tp:taxon-name></italic> (<bold>19</bold>). Scale bar = 0.5 mm.</p></caption><graphic xmlns:xlink="http://www.w3.org/1999/xlink" xlink:href="zookeys-508-001-g004.jpg" position="float" orientation="portrait" xlink:type="simple" id="oo_45098.jpg"/></fig><p>Female genitalia: bursa copulatrix globular, space shuttle shape from above, one spherical thicker gold gland medially, sides of bursa with 2–3 spinules semi-curved (Figs <xref ref-type="fig" rid="F3">11</xref>, <xref ref-type="fig" rid="F3">12</xref>, <xref ref-type="fig" rid="F3">13</xref>).</p><p>Male genitalia: aedeagus symmetrical, phallobase broadly rounded; each paramere with a lateral hook at apex; median lobe attached to parameres both dorsally and ventrally (Fig. <xref ref-type="fig" rid="F5">22</xref>).</p><fig id="F5" position="float" orientation="portrait"><label>Figures 20–23.</label><caption><p><bold>20–21</bold> Tarsomeres of <italic><tp:taxon-name><tp:taxon-name-part taxon-name-part-type="genus">Malalcahuello</tp:taxon-name-part> <tp:taxon-name-part taxon-name-part-type="species">ocaresi</tp:taxon-name-part></tp:taxon-name></italic> (<bold>20</bold>), <italic><tp:taxon-name><tp:taxon-name-part taxon-name-part-type="genus">Campyloxenus</tp:taxon-name-part> <tp:taxon-name-part taxon-name-part-type="species">pyrothorax</tp:taxon-name-part></tp:taxon-name></italic> (<bold>21</bold>) <bold>22–23</bold> Male genitalia of <italic><tp:taxon-name><tp:taxon-name-part taxon-name-part-type="genus">Malalcahuello</tp:taxon-name-part> <tp:taxon-name-part taxon-name-part-type="species">ocaresi</tp:taxon-name-part></tp:taxon-name></italic> (<bold>22</bold>), <italic><tp:taxon-name><tp:taxon-name-part taxon-name-part-type="genus">Campyloxenus</tp:taxon-name-part> <tp:taxon-name-part taxon-name-part-type="species">pyrothorax</tp:taxon-name-part></tp:taxon-name></italic> (<bold>23</bold>). Scale bar = 0.5 mm.</p></caption><graphic xmlns:xlink="http://www.w3.org/1999/xlink" xlink:href="zookeys-508-001-g005.jpg" position="float" orientation="portrait" xlink:type="simple" id="oo_45099.jpg"/></fig></tp:treatment-sec><tp:treatment-sec sec-type="Distribution"><title>Distribution.</title><p>Southern Chile: provinces Ñuble and Malleco.</p></tp:treatment-sec><ref-list><ref id="B24"><mixed-citation xmlns:xlink="http://www.w3.org/1999/xlink" xlink:type="simple"><institution xlink:type="simple">Musigraf</institution> (<year>2003</year>) <source>Diccionario Mapuche Mapudungun.</source> <publisher-name>Editorial Musigraf</publisher-name>, <publisher-loc>Chile</publisher-loc>, <size units="page">189 pp</size>.</mixed-citation></ref></ref-list></tp:taxon-treatment>
