# Supplementary material for: Malalcahuello ocaresi gen. & sp. n. (Elateridae, Campyloxeninae)
Source: Zookeys. 2015 Jun 15;(508):1–13. doi: 10.3897/zookeys.508.8926 (PMC4492203; doi:10.3897/zookeys.508.8926)
Supplement: XML Treatment for Malalcahuello ocaresi [file zookeys.508.8926-treatment2.xml]

<!DOCTYPE tp:taxon-treatment
  PUBLIC "-//TaxonX//DTD Taxonomic Treatment Publishing DTD v0 20100105//EN" "tax-treatment-NSO.dtd">
<tp:taxon-treatment xmlns:tp="http://www.plazi.org/taxpub"><tp:treatment-meta><kwd-group><label>Taxon classification</label><kwd><named-content content-type="kingdom">Animalia</named-content></kwd><kwd><named-content content-type="order">Coleoptera</named-content></kwd><kwd><named-content content-type="family">Elateridae</named-content></kwd></kwd-group><mixed-citation publication-type="journal"><person-group><name><surname>Arias-Bohart</surname><given-names>Elizabeth T.</given-names></name></person-group><article-title><italic><tp:taxon-name><tp:taxon-name-part taxon-name-part-type="genus">Malalcahuello</tp:taxon-name-part> <tp:taxon-name-part taxon-name-part-type="species">ocaresi</tp:taxon-name-part></tp:taxon-name></italic> gen. &amp; sp. n. (<tp:taxon-name><tp:taxon-name-part taxon-name-part-type="family">Elateridae</tp:taxon-name-part></tp:taxon-name>, <tp:taxon-name><tp:taxon-name-part taxon-name-part-type="subfamily">Campyloxeninae</tp:taxon-name-part></tp:taxon-name>)</article-title><source>Zookeys</source><day>15</day><month>6</month><year>2015</year><volume>2015</volume><issue>508</issue><fpage>1</fpage><lpage>13</lpage><pub-id pub-id-type="doi">10.3897/zookeys.508.8926</pub-id></mixed-citation></tp:treatment-meta><tp:nomenclature><tp:taxon-name>
                        <tp:taxon-name-part taxon-name-part-type="genus">Malalcahuello</tp:taxon-name-part>
                        <tp:taxon-name-part taxon-name-part-type="species">ocaresi</tp:taxon-name-part>
                        <object-id xmlns:xlink="http://www.w3.org/1999/xlink" content-type="zoobank" xlink:type="simple">http://zoobank.org/B58F21AD-7022-415E-AA42-521FF0F97973</object-id>
                    </tp:taxon-name><tp:taxon-status xmlns:xlink="http://www.w3.org/1999/xlink" xlink:type="simple">sp. n.</tp:taxon-status><xref ref-type="fig" rid="F1">Figs 1</xref><xref ref-type="fig" rid="F1">, 2</xref><xref ref-type="fig" rid="F2">, 5</xref><xref ref-type="fig" rid="F2">, 7</xref><xref ref-type="fig" rid="F3">, 9</xref><xref ref-type="fig" rid="F3">, 11–13</xref><xref ref-type="fig" rid="F4">, 17</xref><xref ref-type="fig" rid="F4">, 18</xref><xref ref-type="fig" rid="F5">, 20</xref><xref ref-type="fig" rid="F5">, 22</xref></tp:nomenclature><tp:treatment-sec sec-type="Etymology"><title>Etymology.</title><p>This species is named in honor of Sergio Ocares Figueroa, long time friend, and excellent insect collector from Los Lleuques, Region VIII, Chile.</p></tp:treatment-sec><tp:treatment-sec sec-type="Description"><title>Description.</title><p>Holotype: male, total body length 11.63 mm, width 3.00 mm. (Fig. <xref ref-type="fig" rid="F1">1</xref>).</p><p>Head and mandibles dark brown; antenna same color as head.</p><p>Pronotum about 0.76–0.99 times as long at midline as its greatest width; reddish, with long, gold semi-decumbent curved hairs; punctate, punctures separated for more than one own diameter; prosternal spine about 0.63 times as long as diameter of procoxal cavity.</p><p>Scutellum black or same color than elytra, anterior border sometimes darker; with long, thin, gold semi-decumbent hairs; Elytra about 2.54–2.81 times as long at midline as its greatest width; black or dark brown; elytral punctures closely aligned in rows forming a defined striae; posterior edge of mesosternal cavity excavate. Legs brown, vestiture black; tarsomeres 2, 3 and 4 with lobes, lobes of tarsomeres 3 and 4 spongiose and extending well beyond tarsomere length apically (Fig. <xref ref-type="fig" rid="F4">18</xref>).</p><p>Aedeagus. Length 1.89 mm, and 0.35 mm wide; parameres apex globose with a hook, with at least 3 strong setae (Fig. <xref ref-type="fig" rid="F5">22</xref>).</p><!--PageBreak--><!--PageBreak--></tp:treatment-sec><tp:treatment-sec sec-type="Distribution"><title>Distribution.</title><p>Southern Chile. Provinces: Ñuble and Malleco.</p></tp:treatment-sec><tp:treatment-sec sec-type="Remarks"><title>Remarks.</title><p>Variation within species ranges in males 11.06-13.09 mm in length, and females 15.25-15.75mm in length; elytra color black to dark brown.</p></tp:treatment-sec><tp:treatment-sec sec-type="Type material"><title>Type material.</title><p>HOLOTYPE: ♂Chile VIII Region/ Las Trancas 18/24/xii/2005 Malaise Trap/ Arias &amp; Ocares UC Berkeley <named-content xmlns:xlink="http://www.w3.org/1999/xlink" content-type="dwc:verbatimCoordinates" xlink:type="simple">36°54'26"S, 71°29'36"W</named-content> //<ext-link xmlns:xlink="http://www.w3.org/1999/xlink" ext-link-type="uri" xlink:href="http://essigdb.berkeley.edu/cgi/eme_query?table=eme&amp;bnhm_id=EMEC117539&amp;one=T&amp;OK2SHOWPRIVATE=" xlink:type="simple">EMEC117539</ext-link>// [MNNC]</p><p>PARATYPES:♀ Chile Malleco/ Tolhuaca Curac./ 15.i.1950 L. Peña// Alotipo (red) <named-content xmlns:xlink="http://www.w3.org/1999/xlink" content-type="dwc:verbatimCoordinates" xlink:type="simple">38°18'36"S, 71°38'42"W</named-content> // <ext-link xmlns:xlink="http://www.w3.org/1999/xlink" ext-link-type="uri" xlink:href="http://essigdb.berkeley.edu/cgi/eme_query?table=eme&amp;bnhm_id=EMEC113596&amp;one=T&amp;OK2SHOWPRIVATE=" xlink:type="simple">EMEC113596</ext-link>// [SRC]</p><p>♀Chile Malleco/ Rio Blanco Cur. / 15.ii.1954 L. Peña E. // <named-content xmlns:xlink="http://www.w3.org/1999/xlink" content-type="dwc:verbatimCoordinates" xlink:type="simple">38°13'00"S, 72°20'00"W</named-content> // <ext-link xmlns:xlink="http://www.w3.org/1999/xlink" ext-link-type="uri" xlink:href="http://essigdb.berkeley.edu/cgi/eme_query?table=eme&amp;bnhm_id=EMEC10006010&amp;one=T&amp;OK2SHOWPRIVATE=" xlink:type="simple">EMEC10006010</ext-link>// [JEB]</p><p>♀Chile Malleco/ Río Blanco Termas / 15.i.1974 L. Peña // <named-content xmlns:xlink="http://www.w3.org/1999/xlink" content-type="dwc:verbatimCoordinates" xlink:type="simple">38°13'00"S, 72°20'00"W</named-content> //Paratipo// (wings on a card) // Ex-COLECCION / Jorge Valencia / JVCC / Chile 003256 // <ext-link xmlns:xlink="http://www.w3.org/1999/xlink" ext-link-type="uri" xlink:href="http://essigdb.berkeley.edu/cgi/eme_query?table=eme&amp;bnhm_id=EMEC10006013&amp;one=T&amp;OK2SHOWPRIVATE=" xlink:type="simple">EMEC10006013</ext-link>// [JEB]</p><p>♀Chile Malleco /I 1996/ A. /Ugarte // <named-content xmlns:xlink="http://www.w3.org/1999/xlink" content-type="dwc:verbatimCoordinates" xlink:type="simple">38°13'00"S, 72°20'00W"</named-content> //<ext-link xmlns:xlink="http://www.w3.org/1999/xlink" ext-link-type="uri" xlink:href="http://essigdb.berkeley.edu/cgi/eme_query?table=eme&amp;bnhm_id=EMEC10006017&amp;one=T&amp;OK2SHOWPRIVATE=" xlink:type="simple">EMEC10006017</ext-link>// [MNHN]</p><!--PageBreak--><!--PageBreak--><p>♂CHILE Malleco Pr.:/ Malalcahuello, 13.7 km E/ of on road to Lonquimay./ 1565m <named-content xmlns:xlink="http://www.w3.org/1999/xlink" content-type="dwc:verbatimCoordinates" xlink:type="simple">38°26.15'S/ 71°29.26'W</named-content>// 24.xii.1996–6.ii.1997. /<tp:taxon-name><tp:taxon-name-part taxon-name-part-type="genus">Nothofagus</tp:taxon-name-part> <tp:taxon-name-part taxon-name-part-type="species">pumilio</tp:taxon-name-part></tp:taxon-name>/<tp:taxon-name><tp:taxon-name-part taxon-name-part-type="genus">Araucaria</tp:taxon-name-part> <tp:taxon-name-part taxon-name-part-type="species">araucana</tp:taxon-name-part></tp:taxon-name>/ forests w/Chusquea // FMHD #96-234. Flight intercept trap/ A. Newton/ &amp; M. Thayer 1978// <ext-link xmlns:xlink="http://www.w3.org/1999/xlink" ext-link-type="uri" xlink:href="http://essigdb.berkeley.edu/cgi/eme_query?table=eme&amp;bnhm_id=EMEC117552&amp;one=T&amp;OK2SHOWPRIVATE=" xlink:type="simple">EMEC117552</ext-link> //[MNNC]</p><p>♂Chile VIII Region/ Las Trancas 18/24/xii/2005 Malaise Trap/ Arias &amp; Ocares UC Berkeley <named-content xmlns:xlink="http://www.w3.org/1999/xlink" content-type="dwc:verbatimCoordinates" xlink:type="simple">36°54'26"S, 71°29'36"W</named-content> //<ext-link xmlns:xlink="http://www.w3.org/1999/xlink" ext-link-type="uri" xlink:href="http://essigdb.berkeley.edu/cgi/eme_query?table=eme&amp;bnhm_id=EMEC10006015&amp;one=T&amp;OK2SHOWPRIVATE=" xlink:type="simple">EMEC10006015</ext-link>// [RBINS]</p><p>♂Chile VIII Region/ Las Trancas 18/24/xii/2005 Malaise Trap/ Arias &amp; Ocares UC Berkeley <named-content xmlns:xlink="http://www.w3.org/1999/xlink" content-type="dwc:verbatimCoordinates" xlink:type="simple">36°54'26"S, 71°29'36"W</named-content> //<ext-link xmlns:xlink="http://www.w3.org/1999/xlink" ext-link-type="uri" xlink:href="http://essigdb.berkeley.edu/cgi/eme_query?table=eme&amp;bnhm_id=EMEC113597&amp;one=T&amp;OK2SHOWPRIVATE=" xlink:type="simple">EMEC113597</ext-link>// [ETA]</p><p>♂Chile Ñuble Shangrila/ 6-11/XII.1998. / J Mondaca / <named-content xmlns:xlink="http://www.w3.org/1999/xlink" content-type="dwc:verbatimCoordinates" xlink:type="simple">36°54'26"S, 71°29'36"W</named-content> //<ext-link xmlns:xlink="http://www.w3.org/1999/xlink" ext-link-type="uri" xlink:href="http://essigdb.berkeley.edu/cgi/eme_query?table=eme&amp;bnhm_id=EMEC109681&amp;one=T&amp;OK2SHOWPRIVATE=" xlink:type="simple">EMEC109681</ext-link>// [EMEC]</p><p>♂CHILE Malleco Pr.:/ Malalcahuello, 13.7 km E/ of on road to Lonquimay./ 1565m <named-content xmlns:xlink="http://www.w3.org/1999/xlink" content-type="dwc:verbatimCoordinates" xlink:type="simple">38°26.15'S/ 71°29.26'W</named-content>// 24.xii.1996–6.ii.1997. /<tp:taxon-name><tp:taxon-name-part taxon-name-part-type="genus">Nothofagus</tp:taxon-name-part> <tp:taxon-name-part taxon-name-part-type="species">pumilio</tp:taxon-name-part></tp:taxon-name>/<tp:taxon-name><tp:taxon-name-part taxon-name-part-type="genus">Araucaria</tp:taxon-name-part> <!--PageBreak--><tp:taxon-name-part taxon-name-part-type="species">araucana</tp:taxon-name-part></tp:taxon-name>/ forests w/Chusquea // FMHD #96-234. Flight intercept trap/ A. Newton/ &amp; M. Thayer 1978// <ext-link xmlns:xlink="http://www.w3.org/1999/xlink" ext-link-type="uri" xlink:href="http://essigdb.berkeley.edu/cgi/eme_query?table=eme&amp;bnhm_id=EMEC110090&amp;one=T&amp;OK2SHOWPRIVATE=" xlink:type="simple">EMEC110090</ext-link> //[FMNH]</p><p>♂Las Trancas / VIII Region Chile. Enero 1982/ Coll. T. Curkovic. // <named-content xmlns:xlink="http://www.w3.org/1999/xlink" content-type="dwc:verbatimCoordinates" xlink:type="simple">36°54'26"S, 71°29'36"W</named-content> // <ext-link xmlns:xlink="http://www.w3.org/1999/xlink" ext-link-type="uri" xlink:href="http://essigdb.berkeley.edu/cgi/eme_query?table=eme&amp;bnhm_id=EMEC10006011&amp;one=T&amp;OK2SHOWPRIVATE=" xlink:type="simple">EMEC10006011</ext-link>// [BMNH]</p><p>♂Chile Ñuble Prov. / Las Trancas 19.5 km/ E Recinto. 1250, / trap site 647/ 10.xii.82–3.i.1983/ <tp:taxon-name><tp:taxon-name-part taxon-name-part-type="genus">Nothofagus</tp:taxon-name-part></tp:taxon-name> Forests/ A. Newton &amp; M. Thayer // Window/trap 647 <named-content xmlns:xlink="http://www.w3.org/1999/xlink" content-type="dwc:verbatimCoordinates" xlink:type="simple">36°54'26"S, 71°29'36"</named-content> //<ext-link xmlns:xlink="http://www.w3.org/1999/xlink" ext-link-type="uri" xlink:href="http://essigdb.berkeley.edu/cgi/eme_query?table=eme&amp;bnhm_id=EMEC10006012&amp;one=T&amp;OK2SHOWPRIVATE=" xlink:type="simple">EMEC10006012</ext-link> //[FMNH]</p><p>♂Chile Malleco/ Rio Blanco Cur./ 15.ii.1954 L. Peña E. [JEBT] Ex-COLECCION / Jorge Valencia / JVCC / Chile 001619 // COLECCION JEBC / Juan Enrique / Barriga-Tuñon / Chile 0203579 // <named-content xmlns:xlink="http://www.w3.org/1999/xlink" content-type="dwc:verbatimCoordinates" xlink:type="simple">38°13'00"S, 72°20'00"</named-content> //<ext-link xmlns:xlink="http://www.w3.org/1999/xlink" ext-link-type="uri" xlink:href="http://essigdb.berkeley.edu/cgi/eme_query?table=eme&amp;bnhm_id=EMEC10006013&amp;one=T&amp;OK2SHOWPRIVATE=" xlink:type="simple">EMEC10006013</ext-link>// [JEB]</p><!--PageBreak--><p>♂Chile 1400 mts/ prov. Malleco/ vn. Lonquimay/ 22-Dic-1994/ Leg. J. E. Barriga// Coleccion JE Barriga/ // <named-content xmlns:xlink="http://www.w3.org/1999/xlink" content-type="dwc:verbatimCoordinates" xlink:type="simple">38°22'36"S, 71°35'00"</named-content>// 46023//<ext-link xmlns:xlink="http://www.w3.org/1999/xlink" ext-link-type="uri" xlink:href="http://essigdb.berkeley.edu/cgi/eme_query?table=eme&amp;bnhm_id=EMEC10006014&amp;one=T&amp;OK2SHOWPRIVATE=" xlink:type="simple">EMEC10006014</ext-link>// [ANIC]</p><p>♂CHILE REGION IX (LA ARAUCANIA)/ P.N. Villarrica. Paso Mamuil Malal/ Araucaria Picnic area/ <named-content xmlns:xlink="http://www.w3.org/1999/xlink" content-type="dwc:verbatimCoordinates" xlink:type="simple">S39°34 283, W71°29 908</named-content>, 1100 m/ 19.January.2006 sweeping &amp; beating/ A.B.T. Smith, M. J.Paulsen // in a vial// <ext-link xmlns:xlink="http://www.w3.org/1999/xlink" ext-link-type="uri" xlink:href="http://essigdb.berkeley.edu/cgi/eme_query?table=eme&amp;bnhm_id=EMEC10006016&amp;one=T&amp;OK2SHOWPRIVATE=" xlink:type="simple">EMEC10006016</ext-link>// [ETA].</p><p>Other Material studied: <italic><tp:taxon-name><tp:taxon-name-part taxon-name-part-type="genus">Campyloxenus</tp:taxon-name-part> <tp:taxon-name-part taxon-name-part-type="species">pyrothorax</tp:taxon-name-part></tp:taxon-name></italic> Fairmaire et Germain, 1860.</p><p>♂Chile Bío Bío / Los Angeles/ 26-12-1940 /<named-content xmlns:xlink="http://www.w3.org/1999/xlink" content-type="dwc:verbatimCoordinates" xlink:type="simple">37°28'S 72°21'W</named-content>; CHILE Region IX/ Parque Huerquehue, 2825'<named-content xmlns:xlink="http://www.w3.org/1999/xlink" content-type="dwc:verbatimCoordinates" xlink:type="simple">39°92'S/71°43.323'W</named-content>, xii-11-2001. Malaise trap / Arias et al Berkeley; Chile Bío Bío/ Los Angeles/ 26-12-1940/ B Orellana Colector <named-content xmlns:xlink="http://www.w3.org/1999/xlink" content-type="dwc:verbatimCoordinates" xlink:type="simple">37°28'S 72°21'W</named-content>; CHILE Region IX/ Parque Huerquehue, 2825'<named-content xmlns:xlink="http://www.w3.org/1999/xlink" content-type="dwc:verbatimCoordinates" xlink:type="simple">39°92'S/71°43.323'W</named-content> xii-11-2001. Malaise trap / Arias et al., Berkeley; Chile VIII Region/ Las Trancas 18/24/xii/2005 Arias &amp; Ocares UC Berkeley <named-content xmlns:xlink="http://www.w3.org/1999/xlink" content-type="dwc:verbatimCoordinates" xlink:type="simple">36°54'26"S, 71°29'36"W</named-content>; 52.- Chile X Region/ Oncol Park/ Calfuco Way/ Fogging 14:13PM. 150cc / l/ 07 / I / 2007. 515m 14°C / <named-content xmlns:xlink="http://www.w3.org/1999/xlink" content-type="dwc:verbatimCoordinates" xlink:type="simple">39°42.114/ 73°19.244</named-content>/ <italic><tp:taxon-name><tp:taxon-name-part taxon-name-part-type="genus">Saxegothaea</tp:taxon-name-part> <tp:taxon-name-part taxon-name-part-type="species">conspicua</tp:taxon-name-part></tp:taxon-name></italic> 35m/ Arias et al., UCB; 8-CHILE VIII Region/ PN Nahuelbuta. Pichinahuel Exit/ <named-content xmlns:xlink="http://www.w3.org/1999/xlink" content-type="dwc:verbatimCoordinates" xlink:type="simple">37°48.341'S/ 73°02.112'W</named-content> /1215m/ 05.XII.2001. Canopy Fogging GT/ <italic><tp:taxon-name><tp:taxon-name-part taxon-name-part-type="genus">Araucaria</tp:taxon-name-part> <tp:taxon-name-part taxon-name-part-type="species">araucana</tp:taxon-name-part></tp:taxon-name></italic> F/ Arias &amp; Andrews et al., UCB; ♀ (2): CHILE REGION IX (LA ARAUCANIA)/ P.N. Villarrica. Paso Mamuil Malal/ Araucaria Picnic area/ <named-content xmlns:xlink="http://www.w3.org/1999/xlink" content-type="dwc:verbatimCoordinates" xlink:type="simple">S39°34'283"W 71°29'908"</named-content>, 1100 m/ 19 January 2006 sweeping &amp; beating/ A.B.T. Smith, M.J. Paulsen.</p></tp:treatment-sec><tp:treatment-sec><!--Section generated to contain objects referenced in tp:taxon-treatment.--><fig id="F1" position="float" orientation="portrait"><label>Figures 1–4.</label><caption><p><bold>1–2</bold> Adult <italic><tp:taxon-name><tp:taxon-name-part taxon-name-part-type="genus">Malalcahuello</tp:taxon-name-part> <tp:taxon-name-part taxon-name-part-type="species">ocaresi</tp:taxon-name-part></tp:taxon-name></italic> sp. n.: male (<bold>1</bold>), female (<bold>2</bold>) <bold>3–4</bold> Adult of <italic><tp:taxon-name><tp:taxon-name-part taxon-name-part-type="genus">Campyloxenus</tp:taxon-name-part> <tp:taxon-name-part taxon-name-part-type="species">pyrothorax</tp:taxon-name-part></tp:taxon-name></italic>: male illustration by Nancy Arias Tobar (<bold>3</bold>), female (<bold>4</bold>).</p></caption><graphic xmlns:xlink="http://www.w3.org/1999/xlink" xlink:href="zookeys-508-001-g001.jpg" position="float" orientation="portrait" xlink:type="simple" id="oo_45095.jpg"/></fig><fig id="F2" position="float" orientation="portrait"><label>Figures 5–8.</label><caption><p><bold>5–6</bold> SEM illustration of frontal head of: <italic><tp:taxon-name><tp:taxon-name-part taxon-name-part-type="genus">Malalcahuello</tp:taxon-name-part> <tp:taxon-name-part taxon-name-part-type="species">ocaresi</tp:taxon-name-part></tp:taxon-name></italic> (<bold>5</bold>), <italic><tp:taxon-name><tp:taxon-name-part taxon-name-part-type="genus">Campyloxenus</tp:taxon-name-part> <tp:taxon-name-part taxon-name-part-type="species">pyrothorax</tp:taxon-name-part></tp:taxon-name></italic> (<bold>6</bold>) <bold>7–8</bold> SEM illustration of mesoventral cavity of, <italic><tp:taxon-name><tp:taxon-name-part taxon-name-part-type="genus">Malalcahuello</tp:taxon-name-part> <tp:taxon-name-part taxon-name-part-type="species">ocaresi</tp:taxon-name-part></tp:taxon-name></italic> (<bold>7</bold>), <italic><tp:taxon-name><tp:taxon-name-part taxon-name-part-type="genus">Campyloxenus</tp:taxon-name-part> <tp:taxon-name-part taxon-name-part-type="species">pyrothorax</tp:taxon-name-part></tp:taxon-name></italic> (<bold>8</bold>). Scale bar = 0.5 mm.</p></caption><graphic xmlns:xlink="http://www.w3.org/1999/xlink" xlink:href="zookeys-508-001-g002.jpg" position="float" orientation="portrait" xlink:type="simple" id="oo_45096.jpg"/></fig><fig id="F3" position="float" orientation="portrait"><label>Figures 9–16.</label><caption><p><bold>9–10</bold> Wing venation illustration of <italic><tp:taxon-name><tp:taxon-name-part taxon-name-part-type="genus">Malalcahuello</tp:taxon-name-part> <tp:taxon-name-part taxon-name-part-type="species">ocaresi</tp:taxon-name-part></tp:taxon-name></italic> (<bold>9</bold>), <italic><tp:taxon-name><tp:taxon-name-part taxon-name-part-type="genus">Campyloxenus</tp:taxon-name-part> <tp:taxon-name-part taxon-name-part-type="species">pyrothorax</tp:taxon-name-part></tp:taxon-name></italic> (<bold>10</bold>) <bold>11–13</bold> Female genitalia <italic><tp:taxon-name><tp:taxon-name-part taxon-name-part-type="genus">Malalcahuello</tp:taxon-name-part> <tp:taxon-name-part taxon-name-part-type="species">ocaresi</tp:taxon-name-part></tp:taxon-name></italic> <bold>14–16</bold> Female genitalia <italic><tp:taxon-name><tp:taxon-name-part taxon-name-part-type="genus">Campyloxenus</tp:taxon-name-part> <tp:taxon-name-part taxon-name-part-type="species">pyrothorax</tp:taxon-name-part></tp:taxon-name></italic>. Scale bar = 0.5 mm. (<bold>11–16</bold>); 1 mm (<bold>9–10</bold>).</p></caption><graphic xmlns:xlink="http://www.w3.org/1999/xlink" xlink:href="zookeys-508-001-g003.jpg" position="float" orientation="portrait" xlink:type="simple" id="oo_45097.jpg"/></fig><fig id="F4" position="float" orientation="portrait"><label>Figure 17–19.</label><caption><p>17 Ventral view of <italic><tp:taxon-name><tp:taxon-name-part taxon-name-part-type="genus">Malalcahuello</tp:taxon-name-part> <tp:taxon-name-part taxon-name-part-type="species">ocaresi</tp:taxon-name-part></tp:taxon-name></italic>. <bold>18–19</bold> SEM illustration of tarsomeres of: <italic><tp:taxon-name><tp:taxon-name-part taxon-name-part-type="genus">Malalcahuello</tp:taxon-name-part> <tp:taxon-name-part taxon-name-part-type="species">ocaresi</tp:taxon-name-part></tp:taxon-name></italic> (<bold>18</bold>), <italic><tp:taxon-name><tp:taxon-name-part taxon-name-part-type="genus">Campyloxenus</tp:taxon-name-part> <tp:taxon-name-part taxon-name-part-type="species">pyrothorax</tp:taxon-name-part></tp:taxon-name></italic> (<bold>19</bold>). Scale bar = 0.5 mm.</p></caption><graphic xmlns:xlink="http://www.w3.org/1999/xlink" xlink:href="zookeys-508-001-g004.jpg" position="float" orientation="portrait" xlink:type="simple" id="oo_45098.jpg"/></fig><fig id="F5" position="float" orientation="portrait"><label>Figures 20–23.</label><caption><p><bold>20–21</bold> Tarsomeres of <italic><tp:taxon-name><tp:taxon-name-part taxon-name-part-type="genus">Malalcahuello</tp:taxon-name-part> <tp:taxon-name-part taxon-name-part-type="species">ocaresi</tp:taxon-name-part></tp:taxon-name></italic> (<bold>20</bold>), <italic><tp:taxon-name><tp:taxon-name-part taxon-name-part-type="genus">Campyloxenus</tp:taxon-name-part> <tp:taxon-name-part taxon-name-part-type="species">pyrothorax</tp:taxon-name-part></tp:taxon-name></italic> (<bold>21</bold>) <bold>22–23</bold> Male genitalia of <italic><tp:taxon-name><tp:taxon-name-part taxon-name-part-type="genus">Malalcahuello</tp:taxon-name-part> <tp:taxon-name-part taxon-name-part-type="species">ocaresi</tp:taxon-name-part></tp:taxon-name></italic> (<bold>22</bold>), <italic><tp:taxon-name><tp:taxon-name-part taxon-name-part-type="genus">Campyloxenus</tp:taxon-name-part> <tp:taxon-name-part taxon-name-part-type="species">pyrothorax</tp:taxon-name-part></tp:taxon-name></italic> (<bold>23</bold>). Scale bar = 0.5 mm.</p></caption><graphic xmlns:xlink="http://www.w3.org/1999/xlink" xlink:href="zookeys-508-001-g005.jpg" position="float" orientation="portrait" xlink:type="simple" id="oo_45099.jpg"/></fig></tp:treatment-sec></tp:taxon-treatment>
